# Supplementary material for: An archaeo-metabolomics approach for identifying cedar tar in archaeological samples: differentiating plant products and production processes
Source: Sci Rep. 2026 May 5;16:14280. doi: 10.1038/s41598-026-50080-6 (PMC13144440; doi:10.1038/s41598-026-50080-6)
Supplement: Supplementary file 2 — Supplementary Information 2. [file 41598_2026_50080_MOESM2_ESM.csv]

row ID	row m/z (base peak)	row retention time	DA-BRS_001_R1.mzML Peak area	DA-BRS_001_R2.mzML Peak area	DA-BRS_001_R3.mzML Peak area	DA-BRS_002_R1.mzML Peak area	DA-BRS_002_R2.mzML Peak area	DA-BRS_002_R3.mzML Peak area	DA-BRS_003_R1.mzML Peak area	DA-BRS_003_R2.mzML Peak area	DA-BRS_003_R3.mzML Peak area	DA-BRS_005_R1.mzML Peak area	DA-BRS_005_R2.mzML Peak area	DA-BRS_005_R3.mzML Peak area	DA-BRS_006_R1.mzML Peak area	DA-BRS_006_R2.mzML Peak area	DA-BRS_006_R3.mzML Peak area	DA-BRS_007_R1.mzML Peak area	DA-BRS_007_R2.mzML Peak area	DA-BRS_007_R3.mzML Peak area
type			cedar tar	cedar tar	cedar tar	cedar tar	cedar tar	cedar tar	cedar tar	cedar tar	cedar tar	cedar tar	cedar tar	cedar tar	cedar other	cedar other	cedar other	cedar other	cedar other	cedar other
1	100	7.9658003	1763.7627	1761.2798	2167.478	1480.9138	1504.9935	1385.6323	1008.9506	672.3684	720.91486	1627.8754	1808.0125	2061.7893	1.0277233	0	0	0	0	0
2	99	9.779605	1410.8507	1515.833	1860.9438	826.54156	839.98486	912.295	767.639	547.1868	585.92377	1994.9982	2156.0005	2456.852	1.97657	0	0	0	0	0
3	43	10.75722	3124.8228	3478.555	4289.8354	4547.932	4642.7886	4950.712	1365.9718	909.6077	1009.30054	3318.575	3742.4016	4391.915	6.3115454	7.2954264	13.224625	8.409211	8.994162	11.308927
4	107	11.18865	971.8298	1061.6222	1299.4845	2885.0276	2915.5413	3135.1753	812.00964	578.72125	624.3406	575.073	625.76465	719.6707	32.555317	45.10523	51.357143	6.229577	12.159585	13.345431
5	85	11.66144	1765.6133	1916.48	2298.8247	1638.4576	1665.8691	1835.9094	748.7877	518.51697	576.5209	1240.1669	1336.4344	1533.9825	155.43326	154.58232	144.99498	12.624226	11.340302	10.496737
6	95	12.285116	61.028034	64.99964	82.73107	36.69836	37.104294	39.738132	47.241013	32.85305	37.776623	39.804684	49.65485	45.228397	3163.8071	3091.2075	3091.1194	25.69843	30.557552	23.19417
7	119	13.250979	6197.196	6664.5854	8091.718	4728.503	4785.9863	5125.838	4892.88	3526.172	3806.7415	9658.307	10376.667	11905.863	676.97687	567.00446	604.30444	16.782341	26.415932	30.73183
8	91	14.492278	1584.719	1787.1982	2264.156	2060.3533	2091.3684	2287.7573	1308.663	814.3999	924.6614	2848.6912	3202.6372	3795.4666	26.208942	11.497688	10.625982	19.750404	9.913032	15.105907
9	158	14.98159	844.4444	909.64325	1094.2726	215.9459	222.19196	238.41876	142.56233	99.230705	107.844734	877.45074	941.782	1070.0386	1.7589117	1.0420738	1.0757654	3.06754	5.672404	2.123152
10	43	16.093933	649.47296	735.64044	762.23016	935.5378	964.2057	1064.0369	467.38757	288.51318	338.86893	677.2698	768.2926	968.52527	5.183612	9.74424	8.354402	12.46842	14.5253525	21.865559
11	119	16.71529	3210.5432	3528.8967	4417.0747	4812.7725	4864.4893	5290.3867	6248.9478	4350.4966	4755.698	9401.056	10202.485	11759.506	2.170652	1.95935	1.987856	0	0	2.882732
12	131	16.94122	20.90551	18.289778	32.1686	133.08559	140.86612	151.68153	60.206528	46.33862	46.27736	26.343405	26.952137	14.6222	3999.0996	3883.9062	3864.9976	11.832741	11.787706	14.569018
13	140	16.951103	0	1.3916366	2.748115	0	1.2783465	1.378763	10.095317	4.7528467	6.7822566	0	2.5853615	2.9502652	2.354801	1.1011068	0	2156.0598	2334.5112	2359.7153
14	150	17.148264	9.574855	13.359098	15.615843	20.499084	21.387058	16.188911	38.434593	26.25468	28.722038	9.447846	11.900843	10.317254	1.6334249	3.308098	1.3102452	2462.6262	2362.883	2384.208
15	161	17.334526	7.6539307	9.53024	13.439613	12.892685	13.6382675	13.11699	15.246542	11.566539	11.11604	28.11461	28.396849	31.385546	2526.5466	2490.126	2510.8328	0	0	0
16	161	17.558165	53.020237	61.29481	76.98199	72.18136	66.87491	70.75537	50.180603	37.331066	41.09995	80.54686	94.58921	104.59232	1128.7946	1127.5947	1141.7341	3.1218503	4.4479837	3.3106909
17	119	17.653885	239.60426	262.35403	306.7712	241.08577	228.74287	243.81682	241.59087	171.7813	187.48083	1390.4012	623.8128	658.379	163.17566	162.06311	156.56065	13.378071	13.155371	9.603351
18	133	17.785002	95.08542	109.034706	130.21126	133.51497	137.3941	141.17992	287.85364	196.68304	225.28477	428.62885	424.275	463.11493	2095.4546	2133.566	2055.8423	16.433962	8.945053	13.976814
19	161	17.800083	4.66558	7.6555266	11.436708	39.724037	21.377943	14.486492	7.6431437	5.7435308	4.5762334	229.1857	110.61441	53.519936	516.59454	514.191	507.16266	0	0	0
20	71	17.893122	1364.8538	1467.2938	1726.5033	786.75916	733.13617	897.60034	517.8111	366.38364	391.4349	866.5346	898.7626	1019.1612	110.61943	113.57671	115.932175	0	0	0
21	95	17.91844	446.21707	468.2262	543.98596	254.17923	261.62863	292.54147	188.10791	135.35318	257.24084	291.7431	307.72083	363.39612	1500.1202	1419.0776	1421.2936	3.5872738	3.8873725	6.1791596
22	69	17.960611	24.213337	34.297974	39.369587	46.1406	37.710888	52.44099	79.260345	52.918274	56.951096	52.86965	51.44536	27.684591	1497.7852	1510.05	1481.6823	1.5455389	4.192958	8.113806
23	159	17.987888	406.09106	448.11472	546.9208	579.21625	615.583	645.0859	352.78418	242.14519	267.1832	446.74332	500.31137	575.45685	36.26281	37.412086	19.368761	0	0	0
24	93	18.32991	38.07128	22.849836	28.187578	51.214993	46.680874	52.688854	29.015789	22.780546	22.510635	42.54307	50.10386	54.110752	41196.535	40784.363	40948.285	24.847134	22.44919	22.716736
25	131	18.511776	2.0941067	2.2292154	6.4007306	3.759717	5.8370476	5.978057	8.226463	5.7452626	3.8492508	11.234523	8.207009	7.417953	892.8064	884.102	890.5072	4.074667	1.8410058	4.7252417
26	161	18.822718	927.73883	1072.5684	1292.7495	731.6356	761.60876	832.79816	729.0101	517.1916	548.58405	1351.1682	1450.1348	1658.2765	5756.184	5770.2397	5978.6807	0	0	0
27	93	18.862537	16.719727	40.758587	51.494743	15.968861	16.579063	18.243305	21.228056	15.493787	23.283615	37.070457	62.122368	77.3204	30199.086	30030.297	30188.52	17.392378	11.9405775	14.986999
28	176	19.024897	51.770348	72.7174	96.198814	627.21497	648.2717	709.6843	102.98924	51.600273	66.171646	35.056313	42.662106	60.135357	3.6790104	6.715263	11.987773	0	0	0
29	43	19.109524	260.8684	322.98633	387.3877	433.65753	446.68164	464.0839	271.4644	186.9723	214.97726	304.1495	297.38208	339.15714	712.70874	642.3381	661.0274	21.744595	11.337521	16.083126
30	137	19.125988	181.36699	206.94894	240.18414	290.0776	291.96902	333.48398	212.2948	155.05452	163.09416	193.67221	217.67502	238.7164	584.4399	575.46985	585.1328	1.4391319	2.6592965	5.6277094
31	119	19.287157	92.428925	108.16137	120.10324	214.24512	222.88245	234.00497	171.97165	132.91296	140.27795	251.03522	237.34366	258.91263	202908.6	201882.58	203900.94	46.684505	55.25733	45.488224
32	132	19.415405	1919.5444	2201.3882	2650.064	2244.2148	2284.2957	2470.4553	2621.1494	1931.33	2041.936	3145.33	3311.4338	3796.3813	2.79789	2.304628	2.643185	3.1892033	1.023339	1.90053
33	145	19.423355	656.99274	757.96674	910.59436	776.08966	792.12836	851.08496	919.30914	662.58026	708.7122	1057.6073	1125.6926	1289.361	355.47665	347.81268	347.7606	7.712123	5.4263964	4.025708
34	157	19.453272	19.641094	39.804592	26.351452	33.089996	28.322245	38.901478	51.42808	24.597286	26.822796	35.95533	37.860954	43.32812	7110.986	6980.5283	7015.3643	95.032074	98.01646	97.32352
35	161	19.592579	23.893145	24.531275	28.975834	40.26658	36.051853	42.7809	59.810074	33.684624	37.120285	24.14322	32.418175	70.19393	10837.49	10802.484	10784.01	2.0715542	2.597884	4.189287
36	159	19.64423	2500.3606	2882.5112	3447.8513	2350.3984	2371.7942	2578.0708	4564.44	3272.498	3510.8853	2833.938	3006.249	3425.4468	2632.8096	2592.3577	2602.6448	9.029224	11.173961	5.6938868
37	131	19.775942	22.306694	25.617199	33.659706	60.030132	63.006138	55.02258	58.57553	37.11212	41.353317	42.596947	51.367607	58.075672	6685.089	6610.559	6604.108	24.931343	24.386818	45.797962
38	185	19.834404	9.966061	13.911382	16.940353	31.442924	32.346714	36.05948	18.890003	12.628738	15.473861	26.861446	21.866282	23.510971	4230.223	4135.8174	4144.4927	35.723125	39.711456	38.29511
39	187	19.985853	1985.3094	2278.407	2758.0896	2985.8713	3040.5647	3309.3982	3638.2217	2681.8455	2831.3494	4019.0657	4261.3257	4929.544	2445.8242	2460.388	2439.917	27.268435	25.74965	26.822397
40	145	19.986774	1759.3934	2017.2913	2438.7734	2665.8972	2705.7568	2934.2769	3191.7112	2341.8108	2475.8838	3510.9197	3729.0479	4245.818	2246.995	2281.0364	2242.7742	27.961006	29.28991	34.20659
41	157	20.048607	124.28822	138.94705	168.06157	176.51761	180.41211	198.46013	211.11143	155.18799	159.2707	232.88455	247.32155	280.89438	6019.255	5958.588	6011.449	6.21511	1.8440175	5.811556
42	115	20.367731	301.96497	379.9878	505.92938	277.49902	272.36465	321.88495	195.39137	110.089905	130.49942	271.4701	285.58157	366.37762	30.547169	58.488773	66.6516	4.6094866	6.1056776	3.2039027
43	176	20.362825	370.54968	454.9919	614.4592	317.12286	345.8253	379.00137	232.86617	120.043236	150.56924	313.57095	369.62512	460.8295	24.013203	20.590199	24.658495	0	0	0
44	173	20.448763	258.5688	303.5476	360.73148	475.46146	481.51984	525.7379	306.37613	226.77956	242.35886	541.7486	578.08966	663.114	89.49668	89.89563	91.34495	0	0	0
45	157	20.461079	92.12631	108.470634	110.195175	172.35783	176.19696	159.32446	119.35048	84.173645	96.67737	181.13788	172.41342	189.04846	1103.4111	1054.4906	1107.2389	4.4999905	2.3807154	2.9897819
46	107	20.710552	115.35655	141.97446	184.10495	160.1226	166.70811	206.84053	91.75049	72.47552	77.235405	142.35919	146.3355	150.83186	116.72097	126.20817	107.47743	7.5268764	19.819778	10.554142
47	161	20.75733	10.32831	11.472893	13.402166	14.369316	26.98542	22.920273	23.432814	5.4429054	11.142304	33.11829	38.982075	40.53279	4759.2754	4663.7065	4734.9233	25.803785	23.928558	23.971716
48	119	20.877762	1442.5573	1647.2167	1990.607	4796.139	4834.5107	5223.0293	9041.063	6431.662	6919.9185	14077.092	15012.697	17241.93	1.84178	1.52873	1.294556	0	0	0
49	173	20.931105	722.48395	847.1323	1021.61316	1535.4614	1571.6925	1697.9368	805.5847	573.0677	605.2293	859.57385	940.9611	1074.2101	56.645874	48.44049	47.71594	0	0	0
50	135	21.391722	395.70294	461.86725	536.9062	969.64984	1001.0754	1100.783	658.3618	441.36844	511.3358	246.94034	260.3797	301.18842	222.48087	189.54942	188.26028	17.405422	11.061761	24.462507
51	95	21.400213	310.99805	342.11435	398.77176	286.72333	299.00848	299.9063	179.00877	392.2651	421.74252	294.11523	321.2634	344.27115	279.60696	266.86987	242.73058	5.2270722	10.163906	8.963705
52	81	21.51591	57.89505	48.984474	73.72415	158.27884	48.810356	124.165985	151.14348	34.627342	49.02083	1154.2959	243.21353	134.74344	1220.1025	1178.9409	1251.7797	25.05424	29.07037	34.60468
53	110	21.57736	21.54705	32.444637	46.849846	77.15767	61.741455	73.80289	34.173157	13.674011	19.87108	84.157616	37.650986	48.561844	6541.3613	6558.421	6502.0537	71.78044	69.46013	77.159836
54	135	21.549896	326.04355	353.69345	421.45038	206.79604	333.08652	356.8988	185.63533	140.57559	152.86389	730.8923	421.8603	536.2909	1010.5218	1003.94275	954.8074	38.068825	39.836273	80.93866
55	159	21.711905	99.74251	113.26778	128.68233	159.90266	164.30817	171.11331	158.56497	120.84941	126.55371	118.865326	129.66145	147.67676	432.36002	413.47452	402.5669	6.5959845	8.236053	3.457797
56	133	21.713478	1861.9573	2184.3933	2649.756	3255.7666	3294.158	3596.3992	2055.976	1374.7415	1500.9126	1943.2224	2022.6373	2336.2505	795.00696	788.1386	786.5919	219.85529	227.74643	261.72302
57	161	21.758577	48.971394	54.389355	66.09644	87.37781	87.75011	97.512115	63.129147	45.638027	50.25944	92.96875	88.522736	96.461296	1664.0746	1635.0275	1661.4285	1.2801552	0	1.5801144
58	138	21.740072	348.7502	407.21802	477.30832	485.54993	496.39108	534.5553	874.4892	648.2863	690.3734	320.7347	288.0009	321.06366	1264.9822	1249.4347	1240.0272	6.9224725	8.710713	7.6349573
59	137	21.822134	193.51108	212.22943	258.732	60.407547	55.149704	50.5325	44.253857	37.760765	38.208046	132.35991	72.93935	179.7806	737.1055	714.2908	850.23785	23.793983	28.615833	32.557434
60	107	21.858961	361.55823	832.3506	979.81494	832.99725	778.9045	818.58545	254.32031	184.20685	197.96109	905.3233	855.52185	943.0907	208.11333	201.59985	199.48552	7.5576673	18.658083	13.464476
61	107	22.163218	3834.701	4342.5317	5242.6934	7011.334	7034.1885	7534.3125	2957.1396	2142.3943	2279.602	3273.188	3418.268	3882.2815	508.27563	491.0857	508.33032	29.679888	20.046759	20.113333
62	83	22.22284	482.69547	552.156	658.2097	1526.8862	2318.0852	1624.5635	1218.0922	853.0764	918.3375	453.64246	496.32562	582.08795	2392.0972	2321.2708	2311.1477	7.637274	6.0112276	8.515667
63	43	22.204496	3173.4998	3656.4893	4256.0205	5526.289	5479.89	6075.312	2423.9985	1788.3569	1901.5106	2513.0608	2684.1277	3038.1702	2017.5363	2089.0708	2096.1724	50.158607	57.10529	57.594276
64	159	22.307356	409.07855	448.42438	577.20197	475.73126	449.23657	495.1842	300.15695	203.4067	224.31801	548.558	582.5535	671.5369	81.00467	40.902874	31.59169	4.7342815	3.538087	6.277688
65	159	22.462778	875.90326	1002.64215	1216.2747	1828.3538	1869.4796	2018.964	877.5726	631.8288	681.2643	1036.9752	1108.026	1287.9314	218.1928	222.36484	236.91096	23.415785	30.06264	28.173393
66	159	22.640383	165.35886	186.74901	230.10097	432.1444	446.41553	472.55933	500.52234	358.4155	392.08698	648.62213	684.51166	788.88586	44.498	44.27713	43.779488	4.920217	4.971164	5.607335
67	83	22.664658	57.996536	64.57769	77.35889	115.32265	116.690796	128.56174	100.20702	70.23723	78.63506	125.518196	130.98149	147.3502	7381.223	7396.0283	7476.3496	3.3058677	9.612846	10.351727
68	69	22.682472	168.86047	193.45569	227.84119	507.72305	526.1785	566.7495	195.27039	137.64293	146.79398	280.44394	263.97498	297.45633	411.0991	330.2622	435.4891	22.3003	14.737256	15.637056
69	83	22.878614	29.94691	32.292625	72.88915	118.95421	106.05062	115.526855	35.867577	25.358974	35.495518	51.121384	52.454773	59.21623	33149.76	32781.875	32965.902	3.5037422	10.579238	8.699563
70	189	22.956778	268.88162	298.43896	363.68356	845.23303	867.82324	976.847	245.56738	159.27702	195.93648	53.14398	62.04666	70.358086	50.260635	49.30078	57.65789	4.8139443	7.548407	6.9184365
71	145	22.965664	421.386	671.91534	833.37067	581.94794	600.3455	677.45984	333.2645	232.40517	252.78694	676.8138	727.3577	825.24725	176.41939	179.72375	178.77084	9.408483	14.44397	12.206104
72	105	22.961552	143.55035	144.36568	185.4849	238.68849	242.01062	266.3883	128.34262	93.849625	92.1213	109.32643	88.43106	126.051994	2268.1423	2220.5618	2288.447	23.367035	26.406937	11.937906
73	218	22.996307	68.34349	73.63618	92.034164	166.32297	176.44115	189.10999	220.789	148.83505	167.8461	236.2241	265.5548	299.49066	277.43634	306.56436	287.48032	0	0	0
74	161	22.991518	118.1546	133.84413	163.8618	158.51572	158.59094	171.69823	149.69807	95.680336	99.87186	318.70215	183.59686	198.72552	273.62527	226.96939	289.67056	8.17946	11.86384	17.89522
75	203	23.026714	55.928375	57.11226	70.503845	96.32658	98.53633	107.362076	59.34464	45.120167	49.552	69.97415	76.40756	85.10585	1139.1357	1137.315	1134.7177	10.1143875	12.674066	9.932672
76	43	23.035555	459.91595	579.28577	720.6658	603.933	617.89246	682.0392	749.7157	499.18484	536.8694	602.75146	738.3392	759.41766	353.4757	789.93536	362.9939	19.81514	23.106009	26.021515
77	159	23.060553	662.68475	740.151	893.079	1465.3711	1495.0635	1622.9132	666.0594	476.99762	521.1805	573.7036	632.459	718.474	203.5768	213.48154	204.5958	15.2451935	24.409243	18.271503
78	132	23.193653	2088.7764	2379.8086	2869.8	6234.7124	6246.7627	6820.029	8015.544	5789.8125	6154.5312	10610.681	11213.969	12986.74	45.89639	31.640516	51.36909	117.45349	18.60305	120.48313
79	175	23.219334	257.6718	293.5094	481.53073	821.0037	804.16	864.16205	954.9809	646.6319	684.74396	1020.8089	1098.1716	1277.7847	13.237972	21.635056	23.994734	26.514023	30.280064	31.050419
80	218	23.21888	375.76147	409.19257	497.4851	1097.5526	1087.7561	1175.5665	1572.751	1141.5892	1221.75	1779.9462	1911.9507	2250.3374	26.305214	26.822496	30.198736	52.87537	51.009235	48.53539
81	161	23.221037	240.9628	296.14133	328.2442	733.8583	740.55896	916.42755	1010.3873	706.8448	788.85315	1209.5465	1286.9692	1433.4731	26.38098	23.740728	24.45408	34.951706	35.399082	37.86352
82	82	23.406809	115.491806	144.30682	187.1384	175.18709	168.92543	177.12111	67.721954	50.950092	47.546745	144.60878	165.67618	252.60353	20.22417	14.92132	8.142745	4.5146074	11.8555765	5.036196
83	160	23.643593	90.3602	102.6227	119.54588	133.16577	138.24977	146.36957	68.61427	50.656944	53.470093	85.09671	86.71568	96.17409	32.22412	32.96468	30.660358	0	4.791256	5.7205005
84	217	23.641417	55.740063	60.846367	72.39724	22.875124	25.441864	25.852072	62.57574	41.55989	50.694775	133.21599	145.82185	170.90224	23.166134	25.66503	25.492997	17.127111	14.769398	20.179524
85	147	23.683949	80.18814	86.96095	97.81084	300.1213	327.24362	354.62674	188.0843	144.3845	141.5821	72.50206	79.024216	85.75739	162.01117	145.15034	155.62952	36.422203	40.4403	34.1974
86	69	23.689936	376.87787	405.6715	485.82007	317.04727	365.5713	379.56702	200.70476	150.25708	140.93314	233.42622	230.36914	274.94592	77.17668	55.282383	76.2252	17.870499	11.5843525	14.012795
87	159	23.829184	371.38605	477.3393	572.4582	381.18436	374.73413	404.3599	300.21014	216.81308	233.88358	532.06635	570.0475	656.8386	204.12285	192.64664	198.18274	17.27804	6.4789658	10.204661
88	161	23.8155	344.97696	458.01068	468.00394	431.7396	441.05026	487.3921	416.55087	291.8641	321.54184	579.993	704.6721	721.0014	567.5639	556.57794	580.11694	9.459632	7.474305	14.214714
89	83	23.868307	76.63494	97.13425	95.46009	141.94582	144.11253	123.739685	115.62481	70.64556	77.282906	82.40588	88.83815	105.39061	23978.8	23426.37	23561.95	23.149483	24.934254	32.938213
90	132	24.000872	518.6616	552.89026	675.0481	557.8329	716.31	794.624	404.11172	274.9704	301.38303	473.48166	761.59875	583.05206	20.785603	29.177563	23.010435	2.7221339	3.2575896	4.9536977
91	82	24.078636	333.28122	368.65015	435.6845	541.53406	574.7729	630.51355	258.93173	177.10313	197.22557	197.2028	205.77441	223.6291	16.270144	21.087116	20.595985	7.3495674	19.446062	9.571772
92	127	24.092915	765.7378	826.63947	981.3747	1351.3936	1519.8811	1555.8766	576.0754	422.77493	442.902	448.35205	421.5003	478.8178	62.13377	49.78771	31.576676	56.6796	64.125633	131.4611
93	43	24.124832	854.59143	909.23444	412.99	604.75104	570.5202	630.9818	240.8691	179.67996	295.98938	572.8535	849.80896	952.8603	146.21037	161.56851	135.99863	27.016714	46.774097	43.04565
94	111	24.146029	1235.1627	1250.294	1431.9904	1232.6458	1395.6923	1624.5437	884.7934	655.78815	707.7936	880.82745	758.4651	727.6938	89.78258	89.01019	50.65594	26.041532	41.85044	70.237803
95	132	24.59723	125.432915	148.66835	167.3715	363.101	393.87512	416.69073	264.31708	204.75797	223.6858	418.0977	455.93393	532.8606	22.367025	29.943491	14.462808	6.3469386	4.210174	19.680239
96	145	24.608446	800.2499	905.1272	1097.3752	154.73982	214.44498	195.74527	158.05785	135.65839	135.86562	282.84937	301.59183	375.4051	42.13719	31.095715	15.5417385	10.608105	24.3003	16.661728
97	342	24.801989	0	0	0	0	0	0	1.2678443	13.302866	5.474558	0	0	0	1.5715678	1.3512447	0	3.5885034	345.9141	5616.41
98	95	24.844528	91.842186	83.451996	109.92315	129.13103	174.84239	806.77295	92.24672	69.28666	74.54744	55.21089	63.484993	54.19831	21.23533	18.310524	35.349026	67.582016	48.66642	178.55243
99	157	24.969542	302.02933	339.27945	409.16235	508.51306	516.82025	571.42584	235.7525	155.02742	159.91403	211.55171	216.7037	276.5212	6.386175	7.806316	5.9721737	20.138	38.947773	40.111862
100	115	24.96951	175.3812	202.88089	269.17062	366.92773	371.68137	410.85464	163.73178	94.54439	130.9632	76.74914	84.13965	96.077034	15.95373	10.8460865	24.23161	27.761808	19.707615	51.442688
101	149	25.106869	234.65068	253.1249	294.20578	1493.5171	1572.7559	1728.9409	478.96594	335.42688	393.14935	176.21779	181.71587	215.73097	85.23735	77.882164	76.73698	66.961235	78.82812	105.20036
102	43	25.31556	383.26898	413.0743	479.92532	413.1634	427.58966	555.3025	339.62552	250.9732	236.80708	1004.2726	1032.4211	493.95627	75.90121	67.358536	53.829216	114.97797	108.246	132.95854
103	175	25.32187	130.02008	119.64721	186.89728	116.754395	129.21573	139.97073	180.45715	118.88669	140.69437	349.8971	364.08502	519.55945	7.744054	6.088706	6.9796925	18.759531	27.992716	29.750502
104	111	25.337109	690.0989	728.6821	867.3016	826.76196	638.0742	721.73663	281.05023	171.64828	206.00565	466.61996	543.5871	565.8015	4.909412	4.8047404	2.081426	7.032111	8.239456	23.056116
105	43	25.48879	2026.9469	1021.69147	2533.324	3438.9055	3612.6545	3276.0903	1385.6464	466.32645	1051.3665	275.8069	354.1093	1075.6692	55.84319	26.22859	41.635586	51.81069	61.787807	51.805614
106	111	25.516405	607.63007	603.15955	723.1849	320.74826	404.39914	461.17792	193.363	148.43529	186.0986	369.8378	382.5693	415.71362	7.5239983	5.8596826	6.1606708	7.2799034	13.03304	8.498676
107	139	25.52724	526.5077	449.13974	506.6116	263.9543	279.14136	310.85562	179.25734	129.1605	137.82568	264.26468	275.5403	300.82617	2.4895432	1.4794929	2.5638354	4.1274242	14.576659	14.351407
108	183	25.674484	208.67154	232.72244	283.4474	221.825	225.26567	242.05746	143.30368	95.5147	118.647896	169.20856	171.26236	196.55641	4.147625	3.9396124	3.040735	12.302513	9.25521	14.662274
109	115	25.698763	253.3951	268.9448	249.79193	270.8395	301.7822	308.81378	181.73196	142.8716	181.15048	231.49228	258.04068	291.44016	22.739304	10.620629	16.26194	25.75887	24.970463	20.661335
110	55	25.838799	274.34225	332.78787	450.02014	221.51285	323.48828	662.7179	156.76443	166.68486	92.301476	142.74571	183.32132	207.02176	32.81497	37.40259	21.26183	55.09777	40.41704	31.540016
111	43	25.97754	3041.3335	3941.0793	4047.9946	3549.1912	3723.8755	4743.7285	1853.0656	1693.5709	1478.0698	2615.305	2839.274	3133.6074	21.27715	26.439468	51.024673	60.69076	78.50855	105.68141
112	111	26.056772	870.08014	921.3642	1495.8499	633.43896	657.207	2565.4558	344.87076	242.70909	257.92136	569.0897	588.86816	663.88995	54.73319	24.68578	13.985393	102.69794	75.0546	62.070656
113	109	26.266788	1644.3425	1992.5786	2260.9612	1873.9679	1778.0072	2061.2664	1886.9065	1449.538	1462.8998	1745.9058	1920.287	2205.9993	14.729425	10.0671015	8.138999	24.055607	31.137794	80.61558
114	55	26.360903	186.4372	231.82819	267.12405	263.52173	164.83098	284.49658	161.59007	96.079704	74.784676	401.8857	141.76738	192.38165	21.725163	28.315891	11.723425	54.891	49.768936	112.03815
115	137	27.067759	19.992266	22.082912	25.498379	44.626648	55.780888	31.571474	26.487038	12.99514	20.959219	25.28368	28.745373	38.826286	9.123815	6.392832	11.68737	191.61679	5193.8716	5907.446
116	151	27.09057	38.51034	41.309254	49.842285	70.179504	54.213345	80.901566	45.742714	46.13214	91.26841	38.323727	43.261826	47.45333	8.434773	9.766334	6.523136	42.03577	2457.9111	2586.3237
117	159	27.148262	54.842125	51.198563	55.579926	89.69315	55.39725	62.600998	78.15888	58.220955	64.76994	124.15653	193.61195	157.7989	9.725801	14.585039	26.055777	83.12694	147.24464	154.55672
118	43	27.182076	524.2881	481.36664	620.20435	433.41772	449.70218	686.1234	1798.6855	1689.8328	1338.874	479.4973	510.93665	511.86798	34.49778	27.812931	40.47656	111.48193	132.79947	169.70676
119	109	27.17357	207.64983	208.23026	220.82826	362.3267	395.3996	390.82278	411.1383	287.76172	298.27127	195.61964	210.03636	225.3461	14.906471	26.77002	24.120031	93.87886	148.1918	158.27084
120	151	27.498964	19.88337	33.183754	40.35549	32.48611	59.46763	39.91079	17.566343	22.655764	23.213528	17.88391	20.457705	14.4061165	6.401051	14.511275	6.325639	59.183136	983.01855	1036.7126
121	137	27.618975	18.550283	25.00764	16.038948	31.538319	34.53505	26.315912	67.543655	46.363613	53.20199	15.57189	20.45321	23.504906	10.9424715	5.0591726	18.47085	3108.135	4809.9424	3464.8894
122	152	28.3153	9.599449	19.475101	11.634001	12.630618	26.40237	29.362436	26.509998	28.3206	57.584934	24.516068	21.778065	17.210724	16.392706	5.8513904	5.8839455	25.796215	176.5675	514.8339
123	416	28.306105	0	0	0	0	0	0	1.3408358	6.883624	17.421654	0	0	0	1.2108879	0	0	0	2603.0522	4915.7183
124	151	28.72923	17.161842	18.667303	13.7105465	12.540078	15.272002	37.35762	32.784973	29.383587	16.531225	18.518538	27.04574	23.461277	22.534986	11.748335	7.2293186	80.772224	8548.889	10564.142
125	151	28.969574	17.610266	11.9266	27.31919	25.397964	21.839008	15.719424	66.41974	34.4127	40.225346	10.497606	15.880856	13.232339	9.904856	17.32312	14.968207	1931.0625	29108.186	28803.83
126	239	29.174774	101.76196	120.77283	134.47533	378.5492	380.9653	409.88046	346.9761	291.17844	292.3154	360.49347	409.63885	456.59393	53.872177	59.29605	30.042765	1502.151	1931.4282	891.93176
127	57	29.16862	175.10051	146.17677	208.796	115.34998	136.83237	144.96341	221.00044	158.31541	180.6616	103.3722	156.02995	198.91788	35.56738	19.924948	13.557639	161.67825	147.78633	228.02817
128	43	29.16994	285.5905	242.66	332.68503	334.59113	304.3321	388.7912	294.62476	234.78027	415.8414	260.50247	412.90918	272.60434	36.59263	72.95329	23.792677	223.11143	263.46512	276.14508
129	137	29.324715	10.068525	10.727467	18.8251	22.753387	18.423023	28.24053	21.813646	26.831606	20.51403	12.757858	9.368599	15.854914	19.152195	10.567495	24.526106	1465.2046	2294.9368	2756.25
130	239	29.420158	12.975904	13.564971	14.669485	15.641848	12.367101	12.467309	30.919472	32.08536	31.415766	16.425695	13.768985	15.081906	28.029022	47.08921	32.078514	1533.5245	992.7792	952.15497
131	176	29.564255	58.342674	43.530613	31.803333	1397.7722	1703.0869	2004.1313	56.644882	111.369736	56.5713	120.328384	62.71454	111.21162	97.598434	187.22171	137.35089	105.39925	864.1975	578.6238
132	137	29.575676	20.035215	9.549189	11.47209	64.757545	66.163124	67.65105	28.151218	38.076874	41.01311	24.3147	14.461942	10.773309	13.648694	24.534657	36.847366	31.702362	12628.257	12884.581
133	300	29.610012	0	0	0	0	0	0	7.9845963	6.121392	2.5968583	0	0	0	6.3566675	2.4629774	4.3390617	31.198996	459.6737	530.0062
134	137	29.729574	14.365071	10.021905	22.549088	17.056063	24.80978	42.45788	15.25271	29.413847	21.902233	12.2050905	13.799006	15.789288	13.947441	13.0628195	16.87796	120.90723	2162.0283	2095.6226
135	151	29.725637	27.386278	15.945169	20.463558	18.326437	13.554831	37.822693	57.922523	24.758923	33.22522	12.934802	19.397142	26.5582	20.344765	20.574999	10.504749	55.90821	1517.5948	1509.845
136	237	29.81461	4.8226767	11.5064125	11.130211	8.888466	13.096472	13.303482	24.368622	22.447002	17.85808	6.9633713	7.009262	10.662984	17.802458	14.613091	26.890203	618.7204	896.7406	849.0097
137	137	29.872559	34.606335	10.021905	16.783062	17.47057	17.953833	13.846432	15.25271	36.330814	22.752228	12.534981	18.376358	23.539377	15.6615505	15.01885	12.656948	382.30237	4423.6045	5700.1133
138	137	33.08491	8.744621	8.723121	9.588205	9.189699	14.825769	15.555459	34.663395	52.091793	33.72936	10.361328	14.580732	19.102238	59.922947	21.500305	21.299992	1138.6306	1929.2302	2787.4458
139	151	33.348145	14.259809	6.9758472	15.704085	20.198143	23.42334	24.117458	48.5997	16.011467	25.229794	5.885271	9.545339	7.52486	20.89079	18.845745	17.783043	675.3311	1357.9276	1687.009
140	326	33.61719	2.8288405	2.187715	3.7041101	1.5938451	7.478744	6.61712	17.041836	7.5349975	14.123196	2.8332472	2.4142463	4.2109776	13.621666	9.599289	9.259405	442.29153	612.7338	973.55493
141	205	33.77592	10.540609	22.0408	12.150563	16.710873	23.45357	12.527111	40.737915	41.74677	110.701546	14.927868	10.063848	15.247591	98.51176	76.18536	53.908752	1680.0709	2811.5005	3081.0498
